# Supplementary material for: Patient–Proxy Agreement Regarding Health-Related Quality of Life in Survivors with Lymphoma: A Propensity-Score Matching Analysis
Source: Cancers (Basel). 2022 Jan 25;14(3):607. doi: 10.3390/cancers14030607 (PMC8833321; doi:10.3390/cancers14030607)
Supplement: Supplementary file 1 [file cancers-14-00607-s001.zip]

Archive with 1 entries (1 files):
- cancers-1537968-supplementary.pdf
